# Supplementary material for: Bacterial Community Development in Experimental Gingivitis
Source: PLoS One. 2013 Aug 14;8(8):e71227. doi: 10.1371/journal.pone.0071227 (PMC3743832; doi:10.1371/journal.pone.0071227)
Supplement: Dataset S1 — Relative abundances of the top 50 OTUs in plaque samples. HS = Healthy subject, 1W = 1 week, 2W = 2 weeks, CP = Chronic periodontitis patient, Sub = subgingival plaque, Numbers indicate subject or patient number. Values given are percentage of total sequences. (XLS) [file pone.0071227.s020.xls]

## Sheet: OTU table
OTU/Taxon	HS1B	HS11W	HS12W	HS2B	HS3B	HS31W	HS32W	HS4B	HS41W	HS42W	HS5B	HS51W	HS52W	HS6B	HS61W	HS62W	HS7B	HS71W	HS72W	HS8B	HS81W	HS82W	HS9B	HS91W	HS92W	HS10B	HS101W	HS102W	HS11B	HS111W	HS112W	HS12B	HS121W	HS122W	HS13B	HS131W	HS132W	HS14B	HS141W	HS142W	HS15B	HS151W	HS152W	HS16B	HS161W	HS162W	HS17B	HS171W	HS172W
Otu0001 Streptococcus sanguinis	10.9926	2.31911	3.20037	17.2078	0.278293	0.231911	0.185529	6.72542	16.0482	1.53061	11.039	9.09091	2.78293	9.27644	5.65863	0.695733	1.71614	1.85529	0.0463822	8.99814	25.6957	4.96289	1.20594	3.33952	1.15955	0.139147	0.510204	0	0	0	0	1.62338	1.06679	2.13358	14.1466	7.79221	20.2226	0.788497	0.649351	0.324675	0.185529	3.01484	0.0463822	3.33952	0.278293	1.85529	12.7087	5.4731	2.36549
Otu0002 Rothia dentocariosa	0	0	0	3.01484	0.371058	0	0	18.4137	0.41744	0.278293	0.185529	1.06679	0.231911	0.834879	0.278293	0	5.33395	0.742115	0	7.32839	0.0927644	0.231911	0.41744	0.278293	0.0927644	1.43785	0.185529	0	0.278293	0.41744	0.324675	1.48423	0.139147	0	0.231911	0.185529	0	0.324675	0	0	0	0	0	0.881262	0.0927644	0.556586	15.3525	2.45826	0.834879
Otu0078 Veillonella parvula	2.5974	2.8757	2.0872	1.57699	5.56586	1.90167	1.53061	7.60668	6.67904	1.76252	1.25232	1.66976	2.17996	1.43785	4.22078	0.649351	2.13358	13.2189	3.98887	2.64378	1.2987	4.91651	0.324675	4.35993	3.94249	2.73655	0.834879	0.742115	1.53061	4.59184	1.02041	5.51948	2.8757	4.35993	2.69017	10.0186	4.87013	2.17996	3.15399	1.71614	1.15955	4.63822	1.34508	1.02041	1.11317	1.06679	1.11317	2.17996	2.36549
Otu0020 Fusobacterium nucleatum subsp.polymorphum	5.28757	2.96846	7.05009	3.47866	1.11317	5.00928	7.60668	2.78293	3.66419	7.5603	3.80334	3.71058	7.37477	0.41744	1.43785	3.3859	0.556586	5.05566	4.59184	0.185529	3.15399	2.22635	0.231911	9.3692	3.15399	2.36549	2.78293	4.1744	3.75696	5.14842	6.63265	1.39147	3.71058	1.80891	1.2987	2.0872	0.41744	2.13358	3.06122	1.99443	3.24675	2.27273	6.02968	3.24675	1.20594	2.8757	1.57699	2.0872	1.15955
Otu0008 Streptococcus mitis/Streptococcus sp. HOT064/HOT423/HOTA95/HOTE14	5.61224	0.510204	1.39147	12.384	1.90167	1.02041	0.556586	10.2968	3.8961	0.974026	2.04082	0.974026	0.41744	17.5325	8.99814	3.8961	2.69017	2.64378	1.80891	3.66419	1.62338	2.13358	4.1744	6.35436	1.34508	6.35436	1.20594	1.25232	0.788497	2.13358	0	1.11317	1.2987	4.45269	3.8961	0.834879	1.11317	2.69017	2.36549	0.788497	0.0927644	1.06679	0.0463822	6.67904	0.371058	0.371058	4.08163	3.8961	1.02041
Otu0006 Streptococcus cristatus/Streptococcus sp. HOT071	2.0872	0.185529	2.41187	0	0	0.602968	0.927644	0.0927644	0	0.231911	0.278293	4.49907	0.788497	5.84416	3.98887	1.76252	0.278293	3.01484	1.62338	3.47866	0.788497	0.742115	0.278293	0.371058	0.0463822	5.05566	0.278293	3.71058	0.742115	0.695733	0.927644	1.66976	1.06679	0.324675	11.41	1.43785	5.75139	6.02968	4.31354	2.5974	3.3859	0.927644	3.3859	5.79777	1.2987	1.48423	9.27644	6.49351	5.19481
Otu0329 Fusobacterium nucleatum subsp.vincentii	1.62338	0.231911	0.927644	0.231911	0.231911	0.742115	0.927644	0	0.0927644	0	6.58627	0.881262	8.20965	0.139147	0.788497	0.231911	0.0463822	0.231911	0.41744	0.0927644	0.0463822	0.0463822	7.05009	0.231911	0.834879	3.52505	7.18924	1.43785	8.30241	2.04082	5.14842	0	0.371058	0.0463822	0.324675	0.0463822	0.0463822	0.695733	0.231911	0.139147	1.20594	0.231911	2.17996	3.61781	1.2987	3.01484	1.62338	3.47866	1.02041
Otu0015 Lautropia mirabilis	1.99443	3.80334	0.371058	7.74583	2.96846	2.64378	1.2987	2.31911	7.79221	2.36549	4.22078	2.31911	0.881262	4.49907	1.57699	1.94805	1.06679	0.927644	0.0463822	5.84416	7.65306	1.80891	1.43785	0.602968	2.45826	1.57699	1.48423	0.556586	1.15955	3.10761	2.64378	0.185529	0.974026	0.324675	2.17996	1.34508	2.5974	0.371058	1.15955	0.881262	0.41744	1.02041	0.602968	1.80891	1.02041	1.57699	0.371058	1.39147	0.742115
Otu0359 Porphyromonas gingivalis	0	0	0	0	0	0	0	0.0927644	0	0	0	0	0	0	0	0	0	0	0	0	0	0.185529	0	0	0	3.94249	0.556586	3.33952	2.31911	0.927644	0	0.0463822	0.324675	0	0	0	0	0	0	0	0.0927644	0.788497	0.0927644	0	0	0	0	0	0
Otu0112 Leptotrichia buccalis	1.02041	0.649351	2.13358	0	0.0463822	1.85529	2.31911	0.0927644	0.602968	10.3896	3.84972	4.08163	5.14842	0.278293	0.231911	0.139147	0	0	0	0	0.371058	2.36549	0.0927644	0.0927644	3.94249	1.85529	3.71058	2.13358	0.556586	0.139147	1.80891	3.29314	2.64378	0.602968	0	0	0	0.185529	3.20037	4.31354	8.53432	7.83859	2.8757	0.0927644	0.742115	2.17996	0.0463822	0	0
Otu0101 Fusobacterium nucleatum subsp. animalis	3.01484	1.20594	2.8757	0	0.742115	0.278293	0.41744	0.602968	0	0.278293	0.974026	0.927644	0.927644	0.834879	0.695733	0.695733	0	0	0.0463822	0.185529	0.0463822	2.5974	4.35993	0.139147	0.231911	1.39147	1.90167	0.695733	0.881262	0.510204	0.231911	0.556586	0.556586	1.15955	1.11317	0.0927644	0.371058	9.92579	2.45826	3.33952	0.371058	0.231911	0.649351	0	0.0463822	0.139147	0.0463822	0.139147	0.185529
Otu0011 Streptococcus sanguinis	0	0	0	4.26716	32.9314	12.5696	6.95733	0.371058	0.463822	0.0463822	0	0	0	0.510204	0	0.278293	0	0	0	0.742115	0.556586	1.06679	0.231911	0	0	2.0872	0.602968	0.0463822	1.15955	1.15955	1.34508	0	0	0	0.0463822	0	0	0.0463822	0	0	0	0	0	1.02041	0	0.0463822	0.185529	0.139147	0
Otu0118 Campylobacter showae	2.41187	3.20037	1.94805	1.02041	0.231911	1.15955	2.17996	0.0927644	2.50464	2.0872	1.34508	1.57699	1.80891	0.139147	0.41744	2.55102	0.324675	2.5974	3.84972	0.185529	3.84972	1.76252	0.278293	0.649351	1.71614	0.695733	1.57699	0.556586	1.20594	1.80891	3.52505	0.788497	0.927644	0.185529	0.974026	3.15399	0.41744	2.13358	3.01484	3.52505	1.06679	1.71614	0.788497	1.62338	2.96846	3.33952	1.39147	1.15955	3.20037
Otu0084 Gemella morbillorum	1.53061	0.742115	2.36549	1.2987	0.788497	6.35436	7.32839	0.41744	0.41744	1.39147	0.185529	0	0	0	2.0872	1.48423	0.371058	2.27273	2.17996	0.231911	1.11317	0.695733	1.85529	1.66976	3.75696	1.20594	3.43228	6.30798	3.20037	1.48423	1.80891	0.278293	0.649351	0.463822	0.510204	0.324675	1.66976	0	0.139147	0.231911	0.510204	0.927644	0.278293	1.2987	2.64378	3.75696	0.742115	1.43785	1.25232
Otu0361 Streptococcus mitis bv2	0	0.0463822	0.139147	0.139147	0	0.371058	1.34508	0.278293	0.0927644	0	0.41744	4.63822	0.510204	0.974026	1.25232	0.231911	1.71614	1.76252	0.41744	0.881262	1.39147	1.66976	0.927644	0.139147	3.61781	0.788497	0.463822	0.927644	0.742115	0.0927644	0.0463822	9.18367	21.1967	9.32282	0	0.0463822	0.278293	0	0	0	0.324675	0.0927644	0	0.278293	0	0.695733	0	0	0
Otu0023 Fusoacterium nucleatum subsp.vincentii	0.742115	1.62338	1.94805	0.371058	0.0927644	0.0927644	0.139147	0.974026	3.01484	2.5974	0	0.0927644	0.0927644	1.20594	2.64378	1.94805	0.324675	0.139147	0.41744	0	0.324675	0.695733	3.10761	0.556586	0.927644	3.20037	1.71614	0.742115	0.834879	0.324675	1.2987	0.231911	0.881262	1.15955	1.2987	2.45826	0.510204	0.602968	0.788497	1.2987	0.556586	0.463822	0.324675	0.324675	0.463822	0.231911	3.61781	5.70501	2.96846
Otu0044 Prevotella sp. HOT317	0.139147	0.324675	0.0463822	0	0	0.371058	0.0463822	0.371058	0.742115	2.92208	4.26716	4.54545	1.15955	0	0.602968	0.788497	0	0.0463822	0.0927644	0	0.602968	0.231911	0.556586	0	2.50464	2.31911	1.06679	1.48423	1.53061	4.31354	5.75139	1.20594	0.788497	0.788497	1.39147	0.556586	3.20037	0	0	0	2.50464	3.66419	3.10761	3.24675	1.62338	1.85529	0	0	0
Otu0003 Leptotrichia hofstadii	0.371058	1.25232	2.22635	0	0	0	0	0.324675	0.231911	0.185529	5.4731	4.82375	1.90167	0.742115	0.324675	0.371058	6.58627	1.66976	0.927644	0.185529	0	0.231911	0	0	1.25232	0.695733	0.139147	0.556586	0.695733	0.556586	0.463822	8.95176	6.07607	1.99443	3.80334	0.695733	1.20594	0.0927644	0.0927644	0	2.04082	0.185529	0.788497	0	0.324675	0	0.695733	0.510204	3.80334
Otu0014 Lautropia sp. HOTA94	2.50464	0.278293	0.0463822	2.82931	2.45826	0.510204	0.0463822	0.695733	1.43785	0.0463822	0.185529	0.324675	0.41744	1.53061	1.94805	0.278293	0.324675	0	0	1.85529	0.0463822	0.649351	0.602968	4.26716	3.43228	3.33952	0.0927644	0.0463822	0.185529	0.0927644	0.0463822	0.695733	0.0463822	0.927644	2.0872	1.43785	0.185529	1.11317	0	0.371058	0	0	0	2.31911	1.11317	0.0463822	8.44156	10.5288	2.96846
Otu0495 Neisseria flavescens/subflava	1.62338	0	0	0.231911	0	0	0.231911	0	0	0	0.0463822	0	0	0.0927644	0	0	0	3.66419	6.86456	0	0.0463822	0.231911	0.139147	0	0.0463822	0	0	0	6.40074	3.61781	0	0.0927644	0.185529	0	0	0	0	0	0	0	0	0	0	8.81262	29.3599	7.97774	0	0	0
Otu0004 Corynebacterium matruchotii	0.231911	0.0927644	0.0927644	0	0	0.139147	0.510204	0.0463822	0.139147	0.231911	2.41187	4.45269	2.22635	3.75696	2.17996	0.695733	3.98887	0.927644	0.231911	0.0463822	0	0	0.371058	0	0.0463822	0.834879	0.927644	0.41744	0.463822	0.278293	0.649351	1.20594	0.41744	0.834879	1.99443	0.41744	0.834879	0.0927644	0.0463822	0	0.371058	0.139147	0.185529	0	0	0	0.556586	0.510204	0.742115
Otu0066 Capnocytophaga leadbetteri	1.39147	0.974026	1.15955	0.927644	0.324675	1.57699	1.66976	0.0927644	0	0	0.371058	0.0927644	0.695733	0.139147	0.556586	1.43785	0.41744	0.371058	1.06679	0	0	0.0927644	0.185529	1.02041	0.41744	0.0927644	4.82375	2.50464	0.510204	1.99443	0.371058	0.139147	0	0.139147	1.43785	1.20594	0.41744	1.66976	4.91651	1.53061	0.278293	0	0.0463822	1.15955	6.02968	1.62338	0.0927644	3.3859	1.2987
Otu0046 Cardiobacterium hominis	0.602968	1.57699	0.649351	0.231911	2.36549	0.927644	0.649351	0.556586	0.41744	0.371058	0.834879	0.742115	0.742115	1.06679	0.41744	1.39147	0.834879	0.185529	0.556586	0.41744	0.788497	2.27273	0.510204	0.788497	1.06679	1.99443	4.08163	1.48423	1.53061	0.278293	0.649351	1.2987	0.139147	0.834879	0.788497	0.788497	1.02041	2.45826	0.324675	0.649351	0.788497	0.463822	0.0463822	1.76252	1.71614	0.927644	2.04082	2.92208	1.57699
Otu0574 Leptotrichia wadei	0.0927644	0.0463822	0.463822	0	0	0	0	0	0	0	0.463822	0.0927644	1.15955	0.371058	1.85529	1.15955	1.20594	1.62338	1.90167	0	0	0.695733	0.0463822	0	0.185529	0	0	0	0	0	0	5.42672	3.15399	10.0186	0	0	0	0.324675	0.742115	0.602968	1.80891	0.139147	2.92208	0	0.139147	0	0.0927644	0.0463822	3.3859
Otu0151 Prevotella nigrescens	0.0927644	3.80334	0.556586	0	0	0.278293	0.139147	0	0.231911	0.139147	0.881262	1.25232	0.649351	0.139147	1.43785	0.231911	0	0.927644	2.31911	0.0463822	0.0927644	0.927644	1.90167	0	0.139147	0.185529	0.602968	0.834879	0	0	0.278293	0.0927644	0.0927644	0.510204	0.0463822	0.278293	0.510204	1.34508	0.278293	1.25232	0.974026	0.463822	0.185529	0.139147	0	0.463822	0.139147	1.34508	1.02041
Otu0037 Lautropia sp. HOTA94	0	0.463822	1.57699	0	0	0.0927644	1.80891	0.695733	3.61781	2.64378	0.881262	1.2987	1.25232	0	0.0463822	2.13358	0.0463822	1.90167	0.278293	0	3.15399	0.742115	0.231911	0.185529	3.61781	0.0463822	0.0927644	0.371058	0.41744	0.974026	1.62338	0	0.0927644	0	0.0927644	0.602968	1.11317	0.742115	1.80891	1.76252	0.231911	0	0.139147	0.556586	1.66976	3.3859	0	0	0.0927644
Otu0033 Actinomyces sp. HOT169	0	0	0	1.53061	0.649351	0.185529	0	3.52505	0.602968	0.324675	0	0.0463822	0	0.278293	0.510204	0.463822	0	0	0	3.80334	0.185529	0.602968	0.0463822	0	0	0.324675	0	0	0.0927644	0.231911	0	0	0.0463822	0	2.45826	1.90167	4.73098	0.463822	0.0463822	0.0463822	0.139147	0	0	0.695733	0.278293	0.371058	0.927644	0.602968	1.34508
Otu0009 Streptococcus sp. HOT058	0.0463822	0	0	0.278293	0	0.139147	0	0.371058	0.695733	0.278293	0.695733	1.90167	0.510204	0	0	0	0	0	0.139147	0.185529	6.02968	0.881262	1.57699	3.57143	0.231911	0.231911	0	0.0463822	1.06679	0.278293	0.371058	0	0.0463822	0.0927644	0	0	0	0	0	0	7.74583	3.47866	4.49907	0.278293	1.57699	3.24675	0	0	0
Otu0189 Tannerella sp.HOT286	0.185529	0.0927644	0.371058	0.139147	0	0.231911	0.278293	0.278293	0.41744	1.2987	0.371058	1.90167	0.371058	0.0463822	1.02041	0.974026	0.0463822	0.974026	1.53061	0	0	0.602968	0.0463822	0.0927644	0.278293	0.463822	3.15399	2.17996	0.742115	1.53061	1.43785	0.927644	0.974026	0.185529	0.602968	0.371058	1.43785	0.41744	2.73655	6.67904	1.94805	1.66976	1.48423	0.324675	1.94805	1.11317	0	0	2.22635
Otu0026 Dialister invisus	0.0927644	0	0.324675	0	0.649351	0.510204	0.41744	0	0.0463822	0.231911	0	0.0463822	0.0463822	0.139147	1.43785	1.62338	0	0	0.0463822	0	0.185529	1.06679	3.75696	0	0	0.278293	0.556586	0.695733	0	0.185529	0.0927644	0.185529	0.0463822	0.0927644	0	0.0927644	0	0.231911	0.231911	0.371058	2.31911	0.602968	2.96846	0	0	0	0	0.139147	0.231911
Otu0060 Granulicatella adiacens	0.788497	0.231911	0.742115	1.62338	0.371058	0.371058	0.649351	0.602968	0.695733	0.371058	0.0927644	0.0927644	0	2.27273	1.11317	0.974026	0.371058	2.04082	1.02041	1.48423	0	0.510204	1.11317	0.834879	0.185529	0.788497	0.695733	0.0927644	0.231911	0.602968	0.0463822	0	0.463822	0.0927644	0.881262	0.788497	0.139147	0.510204	0.278293	0.139147	0.231911	0.139147	0.0463822	2.41187	0.927644	0.881262	0.41744	0.41744	0.510204
Otu0124 Prevotella tannerae	0	0	0	0	0.510204	1.25232	0.881262	0	0	0.0927644	1.11317	0.371058	3.20037	0.139147	0.463822	0	0.0927644	0	0.742115	0	0	0.0927644	0.0927644	0.185529	0.463822	0.185529	0.510204	2.13358	0	0	0	0.695733	0.927644	3.8961	0	0	0	0.0463822	0	0	0.0927644	0.0463822	0	0	0	0	0.0927644	0.185529	0.742115
Otu0021 Fusobacterium nucleatum subsp.polymorphum	1.43785	3.75696	0.556586	0.556586	0.231911	0.278293	0.556586	0.0463822	0.834879	0.742115	0.41744	1.34508	1.71614	0.185529	0.556586	1.66976	0.185529	0.371058	0.834879	0.0463822	0.695733	0.185529	0	3.29314	1.34508	0.974026	0.695733	0.834879	0.834879	1.94805	2.41187	0.185529	0.695733	0.324675	0.742115	1.11317	0.139147	0.556586	0.556586	0.278293	0.556586	0.139147	0.834879	0.649351	0.788497	0.881262	0.974026	0.556586	0.463822
Otu0052 Corynebacterium matruchotii	0.231911	0	0	0	0	0.0927644	0.0463822	0.0463822	0.0463822	0	0.139147	0.185529	0.41744	0.602968	0.231911	0.139147	4.49907	0.695733	0.278293	0	0	0	0.185529	0	0.185529	0.0463822	0.0463822	0.139147	0.974026	0.556586	2.04082	6.30798	4.82375	2.22635	2.96846	0.278293	1.25232	1.06679	0.927644	1.11317	2.5974	2.0872	0.231911	0	0	0	0.463822	0.278293	1.99443
Otu0005 Leptotrichia sp. HOT225	0	8.53432	6.81818	0.185529	0	0.231911	2.8757	0	0.881262	1.99443	0.0463822	0.0463822	0	0.510204	0.41744	1.94805	0.649351	0.278293	1.66976	0	0.324675	0.324675	0.139147	3.3859	0.139147	0.695733	0.278293	0.510204	0.324675	0.139147	0.139147	0.0463822	0.510204	0.41744	0	0	0	0	0	0	0.231911	1.25232	0.278293	2.78293	1.25232	0.324675	0.463822	2.22635	2.22635
Otu0038 Eikenella corrodens	0.927644	2.13358	0.324675	0.185529	0.881262	0.974026	1.02041	0.556586	0.695733	1.06679	0.788497	0.695733	0.695733	0.371058	0.324675	3.01484	0.371058	0.510204	0.510204	0.0463822	0.649351	0.927644	1.15955	0.278293	0.602968	0.788497	1.2987	0.834879	1.02041	1.80891	1.20594	0.139147	0.371058	0.139147	0.278293	0.371058	0.0463822	0	0.0927644	0.742115	0.510204	0.324675	0.0463822	0.602968	0.510204	0.324675	0.185529	0.463822	0.278293
Otu0031 Campylobacter gracilis	0.278293	0.0927644	0.510204	0.0463822	0.0927644	0.185529	0.278293	0.371058	0.139147	0.185529	0.185529	0.649351	0	0.41744	0.0927644	0.510204	0.0463822	0	0	0	0	0	0.278293	0	0.0463822	0.974026	0.510204	0.510204	0.231911	0	0.602968	0.927644	0.41744	1.11317	0.0927644	0.0463822	0.695733	1.34508	0.371058	0.927644	1.02041	0.602968	2.64378	0	0.0927644	0.139147	0.41744	0.324675	0.185529
Otu1243 Prevotella intermedia	0	0	0	0	0	0	0	0	0	0	0	0	0	0	0	0	0	0	0	0	0	0	0	0	0	0	0	0	0	0	0	0	0.602968	0	0	0	0	0	0	0	0.0927644	2.55102	0.695733	0	0	0	0	0	0
Otu0364 Leptotrichia hongkongensis	0.649351	0.695733	0.602968	0	0	0.185529	0.324675	0.788497	1.11317	0	0	0.0463822	0.139147	0	0	0	8.02412	1.62338	0	3.01484	0.324675	1.02041	0.0463822	1.06679	0.185529	0	0.41744	0.185529	0.139147	0.139147	0.371058	1.34508	1.53061	0.0463822	2.55102	0	0.0927644	1.80891	0.185529	0.139147	0	0	0.139147	0.0463822	0.324675	0	0	0	0
Otu0013 Campylobacter gracilis	0.510204	0.881262	0.788497	0.185529	0.0927644	0.139147	0.231911	0.556586	0.0463822	0.231911	1.43785	0.881262	0.324675	0.324675	1.02041	0.788497	0.185529	0.0927644	0	0.510204	0.0463822	0.0463822	0.463822	0.0463822	0.324675	0.788497	0.788497	0.139147	0.41744	0.0927644	0.185529	2.31911	0.556586	1.39147	0.324675	0.649351	0.463822	0.881262	0.324675	0.324675	1.43785	0.556586	0.556586	0.0463822	0.139147	0.974026	0.927644	0.0927644	1.2987
Otu0096 Fusobacterium periodonticum	1.85529	2.82931	5.05566	0.324675	1.2987	1.02041	2.27273	0.231911	2.36549	1.43785	0.0927644	0.0463822	0.463822	0	0	0.41744	0	0.278293	0.0463822	0	0.0463822	0	0.0463822	1.39147	3.61781	0.371058	3.75696	4.26716	0.278293	0.463822	0.788497	0.510204	0.0463822	0	0.185529	0.0463822	0.0927644	0	0	0	0	0.278293	0.231911	0.41744	0.974026	0.139147	0.324675	0.742115	0
Otu0108 Veillonella parvula	1.15955	3.15399	0.788497	0	0	0.185529	0.185529	1.62338	1.39147	0.0463822	0	0.324675	0.324675	3.3859	2.64378	1.71614	0	0	0.0463822	0.278293	0	0.510204	0	0.139147	0.0463822	0.185529	0.371058	0.556586	0.185529	1.25232	0.324675	0	0.0927644	0.0927644	1.39147	5.70501	2.50464	0.510204	0.41744	0.0927644	0.324675	0.695733	0.185529	0.278293	0.742115	0.371058	0.695733	0.41744	0.788497
Otu0128 Capnocytophaga sputigena	1.34508	1.39147	0.278293	2.41187	0.927644	0.231911	0.139147	0	1.02041	0.231911	0.0927644	0.927644	0.463822	0.649351	0.371058	0.556586	0	0.742115	0.0463822	0.0463822	5.24119	5.28757	0.556586	0.881262	0.278293	0.0463822	0	0.0927644	0.185529	0.0927644	0.139147	0.185529	0.278293	0.41744	0.834879	5.14842	0.881262	0	0.231911	0.0927644	0.185529	0.41744	0	1.99443	0.742115	0.278293	0.231911	2.96846	1.06679
Otu0076 Veillonella parvula	0.695733	0.41744	0.602968	0.695733	0.371058	0.371058	0.231911	0	1.02041	0	0.649351	1.25232	0	0.834879	0.510204	0.510204	0.185529	1.85529	0.834879	0.41744	0.185529	0.834879	0.231911	0.185529	0.510204	0.324675	0.278293	0.41744	0	0.881262	0.0463822	0.278293	0.510204	1.15955	0.324675	5.00928	1.39147	1.11317	0.463822	0.231911	0.371058	0.602968	0.41744	0.0463822	0.0927644	0.510204	0.185529	0.788497	1.15955
Otu0029 Neisseria flava	0	0	0.231911	0.0927644	0.278293	0	0	0	0	0	0	0	0	0	0	0.0463822	0	0.0463822	0	0.0927644	0	0.0463822	0	0.0927644	0	0.0927644	2.27273	1.85529	0	0.463822	0.0463822	0	0.556586	0.278293	0.0927644	0	0	0	0	0	0.0927644	0.556586	1.25232	0	3.15399	1.53061	0	0	0
Otu0141 Actinomyces naeslundii	0	0	0	0.510204	1.85529	0.0463822	0.324675	0.788497	0.324675	0.463822	0.695733	0.41744	0.881262	1.34508	0.510204	0.649351	0.41744	0.185529	0.788497	0.185529	0.231911	0.0927644	0.0463822	0	0.463822	0.0927644	0	0	0.0463822	0.0463822	0.231911	2.27273	0.602968	1.43785	1.15955	0.463822	0.881262	0	0	0.0927644	0.185529	0.231911	0.185529	2.04082	0.556586	1.62338	2.04082	0.788497	2.22635
Otu0145 Fusobacterium nucleatum subsp.vincentii	0.231911	0.510204	0.324675	0.139147	0.0463822	0	0	0	0	0	1.06679	1.34508	2.82931	0.231911	0.324675	0.41744	0	0	0.185529	0.185529	0.0463822	0	0.0463822	0	0.0463822	1.39147	1.85529	0.463822	1.20594	1.48423	0.974026	0	0.231911	0	0.0463822	0.0463822	0	0.0927644	0.0927644	0.788497	0.463822	1.2987	1.76252	1.02041	0.0927644	0.881262	0.974026	0.649351	0.788497
Otu1247 Prevotella intermedia	0	0	0	0	0.0463822	1.94805	2.27273	0	0	0	0	0	0	0	0	0	0.0927644	0	0	0	0	0	4.96289	0.41744	0.139147	0.927644	0.510204	0	3.10761	0	0.834879	0	0	0	0	0	0	0	0	0	0.139147	0.185529	0.278293	0	0	0	0	0	0
Otu0584 Streptococcus sp. HOT 071	0	0	0.324675	0	0	0	0	0	0	0	0	0	0	0.556586	3.15399	4.82375	0	2.17996	4.49907	0	0	0	0.41744	0.231911	0	0	0.185529	0.278293	0	0.556586	0.185529	0.0463822	0.0463822	0.0927644	0	0	0	0.0463822	0	0	2.45826	2.55102	1.66976	0	0	0.0463822	0.0463822	0	0
Otu0010 Actinomyces sp HOT448	0.41744	0	0.0927644	0	0	0	0	0.139147	0	0	0.927644	0	0.556586	0.371058	0.324675	0.231911	0.602968	0	0	0	0	0	0.0927644	0	0	0	0	0	0	0.231911	0	0	0	0.278293	0.602968	2.04082	0.788497	2.17996	1.11317	0.510204	0	0	0	0	0	0	0	0	0.185529
[truncated: 43 more columns]
